# Supplementary material for: Relative Risk of Bladder and Kidney Cancer in Lynch Syndrome: Systematic Review and Meta-Analysis
Source: Cancers (Basel). 2023 Jan 13;15(2):506. doi: 10.3390/cancers15020506 (PMC9856836; doi:10.3390/cancers15020506)
Supplement: Supplementary file 1 [file cancers-15-00506-s001.zip]

Archive with 4 entries (4 files):
- Figure S1 - Search Strategy.jpg
- File S1 - PRISMA_2020_abstract_checklist.pdf
- File S2 - PRISMA_2020_checklist.pdf
- Table S1 - full text and reasons for exclusion.xlsx
