# Supplementary material for: Relative Risk of Bladder and Kidney Cancer in Lynch Syndrome: Systematic Review and Meta-Analysis
Source: Cancers (Basel). 2023 Jan 13;15(2):506. doi: 10.3390/cancers15020506 (PMC9856836; doi:10.3390/cancers15020506)
Supplement: Supplementary file 1 [file cancers-15-00506-s001.zip › Table S1 - full text and reasons for exclusion.xlsx]

## Sheet: Sheet1
Author	Year	Title	Reason
Aaltonen L.A., Peltomaki P., Mecklin J.-P., Jarvinen H., Jass J.R., Green J.S., Lynch H.T., Watson P., Tallqvist G., Juhola M., Sistonen P., Hamilton S.R., Kinzler K.W., Vogelstein B., De La Chapelle A.	1994	Replication errors in benign and malignant tumors from hereditary nonpolyposis colorectal cancer patients.	Ineligible comparator
Aarnio M., Mecklin J.-P., Aaltonen L.A., Nystrom-Lahti M., Jarvinen H.J.	1995	Life-time risk of different cancers in hereditary non-polyposis colorectal cancer (HNPCC) syndrome.	Ineligible outcome
Aarnio M., Saily M., Juhola M., Gylling A., Peltomaki P., Jarvinen H.J., Mecklin J.-P.	2012	Uroepithelial and kidney carcinoma in Lynch syndrome.	Ineligible comparator
Amira N, Rivet J, Soliman H, et al. Microsatellite instability in urothelial carcinoma of the upper urinary tract. Journal of Urology 2003;170(4 I):1151-54.			Ineligible outcome
Aarnio M., Sankila R., Pukkala E., Salovaara R., Aaltonen L.A., De La Chapelle A., Peltomaki P., Mecklin J.-P., Jarvinen H.J.	1999	Cancer risk in mutation carriers of DNA-mismatch-repair genes.	Eligible
Altavilla G., Fassan M., Busatto G., Orsolan M., Giacomelli L.	2010	Microsatellite instability and hMLH1 and hMSH2 expression in renal tumors.	Ineligible outcome
Audenet F, Isharwal S, Cha EK, et al.	2019	Clonal relatedness and mutational differences between upper tract and bladder urothelial carcinoma. Clinical Cancer Research 2019;25(3):967-76.	Ineligible participants
Alvarez K., Hurtado C., Hevia M.A., Wielandt A.M., De La Fuente M., Church J., Carvallo P., Lopez-Kostner F.	2010	Spectrum of MLH1 and MSH2 mutations in Chilean Families with suspected Lynch syndrome.	Ineligible outcome
Audenet F, Colin P, Yates DR, et al.	2012	A proportion of hereditary upper urinary tract urothelial carcinomas are misclassified as sporadic according to a multi-institutional database analysis: Proposal of patient-specific risk identification tool. BJU International 2012;110(11 B):E583-E89.	Ineligible outcome
Alvarez K., Orellana P., De la Fuente M., Canales T., Pinto E., Heine C., Solar B., Hurtado C., Moller P., Kronberg U., Zarate A.J., Dominguez-Valentin M., Lopez-Kostner F.	2020	Spectrum and frequency of tumors, cancer risk and survival in chilean families with lynch syndrome: Experience of the implementation of a registry.	Ineligible comparator
Bai S., Nunez A.L., Wei S., Ziober A., Yao Y., Tomaszewski J.E., Bing Z.	2013	Microsatellite instability and TARBP2 mutation study in upper urinary tract urothelial carcinoma.	Ineligible outcome
Baiyee D., Banner B.	2006	Mismatch repair genes in renal cortical neoplasms.	Ineligible outcome
Barrow E., Robinson L., Alduaij W., Shenton A., Clancy T., Lalloo F., Hill J., Evans D.G.	2009	Cumulative lifetime incidence of extracolonic cancers in Lynch syndrome: A report of 121 families with proven mutations.	Ineligible outcome
Barrow P.J., Ingham S., O'Hara C., Green K., McIntyre I., Lalloo F., Hill J., Evans D.G.	2013	The spectrum of urological malignancy in Lynch syndrome.	Ineligible comparator
Benatti P., Roncucci L., Ganazzi D., Percesepe A., Di Gregorio C., Pedroni M., Borghi F., Sala E., Scarselli A., Menigatti M., Rossi G., Genuardi M., Viel A., De Leon M.P.	2001	Clinical and biologic heterogeneity of hereditary nonpolyposis colorectal cancer.	Ineligible comparator
Bermejo J.L., Eng C., Hemminki K.	2005	Cancer characteristics in Swedish families fulfilling criteria for hereditary nonpolyposis colorectal cancer.	Ineligible outcome
Bernstein I.T., Myrhoj T.	2013	Surveillance for urinary tract cancer in Lynch syndrome.	Ineligible study design
Betge J., Pollheimer M.J., Schlemmer A., Hoefler G., Langner C.	2011	Gastric cancer and concomitant renal cancer: A systematic immunohistochemical and molecular analysis.	Ineligible outcome
Blanes A., Rubio J., Sanchez-Carrillo J.J., Diaz-Cano S.J.	2009	Coexistent intraurothelial carcinoma and muscle-invasive urothelial carcinoma of the bladder: clonality and somatic down-regulation of DNA mismatch repair.	Ineligible study design
Blaszyk H., Wang L., Dietmaier W., Hofstadter F., Burgart L.J., Cheville J.C., Hartmann A.	2002	Upper tract urothelial carcinoma: A clinicopathologic study including microsatellite instability analysis.	Ineligible outcome
Blokhuis M.M., Goldberg P.A., Pietersen G.E., Algar U., Vorster A.A., Govender D., Ramesar R.S.	2008	The extracolonic cancer spectrum in females with the common 'South African' hMLH1 c.C1528T mutation.	Ineligible outcome
Blokhuis M.M., Pietersen G.E., Goldberg P.A., Algar U., Van Der Merwe L., Mbatani N., Vorster A.A., Ramesar R.S.	2010	Lynch syndrome: The influence of environmental factors on extracolonic cancer risk in hMLH1 c.C1528T mutation carriers and their mutation-negative sisters.	Ineligible comparator
Bonnal C., Ravery V., Toublanc M., Bertrand G., Boccon-Gibod L., Henin D., Grandchamp B.	2000	Absence of microsatellite instability in transitional cell carcinoma of the bladder.	Ineligible outcome
Bucksch K, Zachariae S, Aretz S, et al.	2020	Cancer risks in Lynch syndrome, Lynch-like syndrome, and familial colorectal cancer type X: A prospective cohort study. BMC Cancer 2020;20(1).	Ineligible comparator
Broeke SWT, Klift HMV, Tops CMJ, et al.	2018	Cancer Risks for PMS2-associated lynch syndrom. Journal of Clinical Oncology 2018;36(29):2961-68.	Ineligible comparator
Burger M., Burger S.J., Denzinger S., Wild P.J., Wieland W.F., Blaszyk H., Obermann E.C., Stoehr R., Hartmann A.	2006	Elevated Microsatellite Instability at Selected Tetranucleotide Repeats does not Correlate with Clinicopathologic Features of Bladder Cancer.	Ineligible outcome
Cai S.-J., Xu Y., Cai G.-X., Lian P., Guan Z.-Q., Mo S.-J., Sun M.-H., Cai Q., Shi D.-R.	2003	Clinical characteristics and diagnosis of patients with hereditary nonpolyposis colorectal cancer.	Ineligible outcome
Carlo MI, Ravichandran V, Srinavasan P, et al.	2020	Cancer susceptibility mutations in patients with urothelial malignancies. Journal of Clinical Oncology 2020;38(5):406-14.	Ineligible participants
Castro M.P., Goldstein N.	2015	Mismatch repair deficiency associated with complete remission to combination programmed cell death ligand immune therapy in a patient with sporadic urothelial carcinoma: Immunotheranostic considerations.	Ineligible study design
Catto JWF, Azzouzi AR, Amira N, et al.	2003	Distinct patterns of microsatellite instability are seen in tumours of the urinary tract. Oncogene 2003;22(54):8699-706.	Ineligible participants
Catto J.W.F., Xinarianos G., Burton J.L., Meuth M., Hamdy F.C.	2003	Differential expression of hMLH1 and hMSH2 is related to bladder cancer grade, stage and prognosis but not microsatellite instability.	Ineligible participants
Chen H.-C., Bhattacharyya N., Wang L., Recupero A.J., Klein E.A., Harter M.L., Banerjee S.	2000	Defective DNA repair genes in a primary culture of human renal cell carcinoma.	Ineligible study design
Chiang Y., Wang C.-C., Tsai Y.-C., Huang C.-Y., Pu Y.-S., Lin C.-C., Cheng J.C.-H.	2019	Nuclear factor-kappaB overexpression is correlated with poor outcomes after multimodality bladder-preserving therapy in patients with muscle-invasive bladder cancer.	Ineligible participants
Costa WH, Jabboure G, Cunha IW.	2017	Urological cancer related to familial syndromes. International braz j urol : official journal of the Brazilian Society of Urology 2017;43(2):192-201.	Ineligible study design
Colin P, Seisen T, Mathieu R, et al.	2016	Lynch syndrome and exposure to aristolochic acid in upper-tract urothelial carcinoma: Its clinical impact? Translational Andrology and Urology 2016;5(5):648-54.	Ineligible study design
Crockett D.G., Wagner D.G., Holmng S., Johansson S.L., Lynch H.T.	2011	Upper urinary tract carcinoma in lynch syndrome cases.	Ineligible comparator
Cui L., Jin H.Y., Cheng H.Y., Yan Y.D., Meng R.G., Yu D.H.	2003	Clinicopathologic characteristics of Chinese hereditary non-polyposis colorectal cancer.	Ineligible outcome
Da Silva F.C., De Oliveira L.P., Santos E.M., Nakagawa W.T., Aguiar Junior S., Valentin M.D., Rossi B.M., De Oliveira Ferreira F.	2010	Frequency of extracolonic tumors in Brazilian families with Lynch syndrome: Analysis of a hereditary colorectal cancer institutional registry.	Ineligible outcome
de Arriba-Alonso M., Alonso-Prieto M.A, Flores-Carbajal J.A., Sanz-Ruiz A.	2014	Upper urinary tract tumors associated to Lynch syndrome: a case report.	Ineligible study design
De Jong A.E., Hendriks Y.M.C., Kleibeuker J.H., De Boer S.Y., Cats A., Griffioen G., Nagengast F.M., Nelis F.G., Rookus M.A., Vasen H.F.A.	2006	Decrease in mortality in Lynch syndrome families because of surveillance.	Ineligible outcome
Deguchi M., Shiina H., Igawa M., Kaneuchi M., Nakajima K., Dahiya R.	2003	DNA mismatch repair genes in renal cell carcinoma.	Ineligible study design
Dominguez-Valentin M., Sampson J.R., Seppala T.T., ten Broeke S.W., Plazzer J.-P., Nakken S., Engel C., Aretz S., Jenkins M.A., Sunde L., Bernstein I., Capella G., Balaguer F., Thomas H., Evans D.G., Burn J., Greenblatt M., Hovig E., de Vos tot Nederveen Cappel W.H., Sijmons R.H., Bertario L., Tibiletti M.G., Cavestro G.M., Lindblom A., Della Valle A., Lopez-Kostner F., Gluck N., Katz L.H., Heini…	2020	Cancer risks by gene, age, and gender in 6350 carriers of pathogenic mismatch repair variants: findings from the Prospective Lynch Syndrome Database.	Ineligible comparator
Donahue T.F., Bagrodia A., Audenet F., Donoghue M.T.A., Cha E.K., Sfakianos J.P., Sperling D., Al-Ahmadie H., Clendenning M., Rosty C., Buchanan D.D., Jenkins M., Hopper J., Winship I., Templeton A.S., Walsh M.F., Stadler Z.K., Iyer G., Taylor B., Coleman J., Lindor N.M., Solit D.B., Bochner B.H.	2018	Genomic characterization of upper-tract urothelial carcinoma in patients with Lynch syndrome.	Ineligible participants
Dyrskjot L.	2019	Large-scale genomic comparison of UTUC and bladder tumours.	Ineligible study design
Engel C., Loeffler M., Steinke V., Rahner N., Holinski-Feder E., Dietmaier W., Schackert H.K., Goergens H., Von Knebel Doeberitz M., Goecke T.O., Schmiegel W., Buettner R., Moeslein G., Letteboer T.G.W., Gomez Garcia E., Hes F.J., Hoogerbrugge N., Menko F.H., Van Os T.A.M., Sijmons R.H., Wagner A., Kluijt I., Propping P., Vasen H.F.A.	2012	Risks of less common cancers in proven mutation carriers with lynch syndrome.	Eligible
Ericson K., Halvarsson B., Nagel J., Rambech E., Planck M., Piotrowska Z., Olsson H., Nilbert M.	2003	Defective mismatch-repair in patients with multiple primary tumours including colorectal cancer.	Ineligible participants
Ericson K., Nilbert M., Bladstrom A., Anderson H., Olsson H., Planck M.	2004	Familial risk of tumors associated with hereditary non-polyposis colorectal cancer: A Swedish population-based study.	Ineligible outcome
Ericson K.M., Isinger A.P., Isfoss B.L., Nilbert M.C.	2005	Low frequency of defective mismatch repair in a population-based series of upper urothelial carcinoma.	Ineligible outcome
Feng Y., Cao Y., Yuan M., Chen R., Ji X., Hu X.	2019	Different responses to anti-programmed cell death protein 1 (PD-1) immunotherapy in a patient with Lynch syndrome and metachronous urothelial and colon cancer: A case report.	Ineligible study design
Ferrer-Marquez M, Moreno-Serrano A, Maturana-Ibanez V, et al.	2011	Lynch syndrome-associated kidney cancer. Revista Espanola de Enfermedades Digestivas 2011;103(6):339-40.	Ineligible study design
Fraune C., Simon R., Hube-Magg C., Makrypidi-Fraune G., Kahler C., Kluth M., Hoflmayer D., Buscheck F., Dum D., Luebke A.M., Burandt E., Clauditz T.S., Wilczak W., Sauter G., Steurer S.	2020	MMR deficiency in urothelial carcinoma of the bladder presents with temporal and spatial homogeneity throughout the tumor mass.	Ineligible participants
Furihata M., Takeuchi T., Ohtsuki Y., Terao N., Kuwahara M., Shuin T.	2001	Genetic analysis of hMLH1 in transitional cell carcinoma of the urinary tract: Promoter methylation or mutation.	Ineligible participants
Garcia-Tello A., Ramon de Fata F., Andres G., Ropero S., Lopez J.I., Angulo J.C.	2014	DNA repair genes and prognosis in sporadic forms of urothelial carcinoma of the upper urinary tract.	Ineligible participants
Garre P., Martin L., Bando I., Tosar A., Llovet P., Sanz J., Romero A., De La Hoya M., Diaz-Rubio E., Caldes T.	2014	Cancer risk and overall survival in mismatch repair proficient hereditary non-polyposis colorectal cancer, Lynch syndrome and sporadic colorectal cancer.	Ineligible participants
Gayhart M.G., Johnson N., Paul A., Quillin J.M., Hampton L.J., Idowu M.O., Smith S.C.	2020	Universal Mismatch Repair Protein Screening in Upper Tract Urothelial Carcinoma A Validation Study with Comparison to Colorectal and Endometrial Adenocarcinoma.	Ineligible participants
Geary J., Sasieni P., Houlston R., Izatt L., Eeles R., Payne S.J., Fisher S., Hodgson S.V.	2008	Gene-related cancer spectrum in families with hereditary non-polyposis colorectal cancer (HNPCC).	Ineligible comparator
Ghatalia P., Nagarathinam R., Cooper H., Geynisman D.M., El-Deiry W.S.	2017	Mismatch repair deficient metastatic colon cancer and urothelial cancer: A case report of sequential immune checkpoint therapy.	Ineligible study design
Gheorghe L., Aposteanu G., Oproiu A.	1996	Registry and clinical heterogeneity analysis of hereditary non-polyposis colorectal cancer families - A powerful potential for cancer control.	Ineligible comparator
Giedl J., Schneckenpointner R., Filbeck T., Ruemmele P., Hofstaedter F., Burger M., Hartmann A., Stoehr R.	2014	Low frequency of HNPCC-Associated Microsatellite instability and aberrant MMR protein expression in early-onset bladder cancer.	Ineligible participants
Goldberg H., Wallis C.J.D., Klaassen Z., Chandrasekar T., Fleshner N., Zlotta A.R.	2019	Lynch Syndrome in Urologic Malignancies - What Does the Urologist Need to Know?.	Ineligible study design
Greenland JE, Weston PMT, Wallace DMA.	1993	Familial transitional cell carcinoma and the Lynch Syndrome II. British Journal of Urology 1993;72(2):177-80.	Ineligible study design
Goodspeed A., Jean A., Costello J.C.	2019	A Whole-genome CRISPR Screen Identifies a Role of MSH2 in Cisplatin-mediated Cell Death in Muscle-invasive Bladder Cancer.	Ineligible study design
Groth J.V., Prabhu S., Periakaruppan R., Ohlander S., Emmadi R., Kothari R.	2020	Coexistent Dedifferentiated Endometrioid Carcinoma of the Uterus and Adenocarcinoma of the Bladder in Lynch Syndrome: Case Report and Review of the Literature.	Ineligible study design
Gupta S., Greenberg S., Grimmett J., Gaston D., Agarwal N., Lowrance W., Schiffman J., Kohlmann W.	2017	Inherited DNA repair gene mutations detected by tumor next generation sequencing in urinary tract cancers.	Ineligible study design
Gylling A.H.S., Nieminen T.T., Abdel-Rahman W.M., Nuorva K., Juhola M., Joensuu E.I., Jarvinen H.J., Mecklin J.-P., Aarnio M., Peltomaki P.T.	2008	Differential cancer predisposition in Lynch syndrome: Insights from molecular analysis of brain and urinary tract tumors.	Ineligible study design
Harper H.L., McKenney J.K., Heald B., Stephenson A., Campbell S.C., Plesec T., Magi-Galluzzi C.	2017	Upper tract urothelial carcinomas: Frequency of association with mismatch repair protein loss and lynch syndrome.	Ineligible participants
Hartmann A., Cheville J.C., Dietmaier W., Hofstadter F., Burgart L.J., Blaszyk H.	2003	Hereditary nonpolyposis colorectal cancer syndrome in a patient with urothelial carcinoma of the upper urothelial tract.	Ineligible study design
Hartmann A., Zanardo L., Bocker-Edmonston T., Blaszyk H., Dietmaier W., Stoehr R., Cheville J.C., Junker K., Wieland W., Knuechel R., Rueschoff J., Hofstaedter F., Fishel R.	2002	Frequent microsatellite instability in sporadic tumors of the upper urinary tract.	Ineligible outcome
Hodgson A., Vesprini D., Liu S.K., Xu B., Downes M.R.	2020	Correlation of mismatch repair protein deficiency, PD-L1 and CD8 expression in high-grade urothelial carcinoma of the bladder.	Ineligible study design
Holmes L., Bordeianou L.	2011	Screening and Prevention of Extracolonic Cancers in Patients with Hereditary Nonpolyposis Colon Cancer.	Ineligible study design
Hubosky S.G., Boman B.M., Charles S., Bibbo M., Bagley D.H.	2013	Ureteroscopic management of upper tract urothelial carcinoma (UTUC) in patients with Lynch Syndrome (hereditary nonpolyposis colorectal cancer syndrome).	Ineligible participants
Hutter P., Couturier A., Scott R.J., Alday P., Delozier-Blanchet C., Cachat F., Antonarakis S.E., Joris F., Gaudin M., D'Amato L., Buerstedde J.-M.	1996	Complex genetic predisposition to cancer in an extended HNPCC family with an ancestral hMLH1 mutation.	Ineligible study design
Ito T., Kono K., Eguchi H., Okazaki Y., Yamamoto G., Tachikawa T., Akagi K., Okada Y., Kawakami S., Morozumi M., Tamaru J.-I., Ishida H.	2019	Prevalence of Lynch syndrome among patients with upper urinary tract carcinoma in a Japanese hospital-based population.	Ineligible participants
Jager A.C., Bisgaard M.L., Myrhoj T., Bernstein I., Rehfeld J.F., Nielsen F.C.	1997	Reduced frequency of extracolonic cancers in hereditary nonpolyposis colorectal cancer families with monoallelic hMLH1 expression.	Ineligible study design
Jones D., Guan J.J., Calagua C., Hansel D.E., Epstein J.I., Ye H.	2019	Primary adenocarcinoma of the bladder lacks mismatch repair deficiency and demonstrates PD-L1 expression in tumor-infiltrating immune cells, with implications in both diagnosis and therapeutics.	Ineligible participants
Joost P., Therkildsen C., Dominguez-Valentin M., Jonsson M., Nilbert M.	2015	Urinary Tract Cancer in Lynch Syndrome; Increased Risk in Carriers of MSH2 Mutations.	Ineligible comparator
Ju J.Y., Mills A.M., Mahadevan M.S., Fan J., Culp S.H., Thomas M.H., Cathro H.P.	2018	Universal Lynch Syndrome Screening Should be Performed in All Upper Tract Urothelial Carcinomas.	Ineligible participants
Kamat AM.	2013	Commentary on Risks of primary extracolonic cancers following colorectal cancer in lynch syndrome. Urologic Oncology: Seminars and Original Investigations 2013;31(5):716.	Ineligible study design
Kafka M., Zanier J., Horninger W.	2019	Endoscopy: Minimal-Invasive Treatment Approach of Bilateral Upper Tract Urothelial Carcinoma Associated with Lynch Syndrome - A Case Report.	Ineligible study design
Kanomata N., Eble J.N., Halling K.C.	1998	Microsatellite instability is uncommon in young patients with renal cell carcinoma.	Ineligible participants
Karimi M., Von Salome J., Aravidis C., Silander G., Askmalm M.S., Henriksson I., Gebre-Medhin S., Frodin J.-E., Bjorck E., Lagerstedt-Robinson K., Lindblom A., Tham E.	2018	A retrospective study of extracolonic, non-endometrial cancer in Swedish Lynch syndrome families 11 Medical and Health Sciences 1112 Oncology and Carcinogenesis 11 Medical and Health Sciences 1117 Public Health and Health Services.	Ineligible comparator
Kassem H.Sh, Varley J.M., Hamam S.M., Margison G.P.	2001	Immunohistochemical analysis of expression and allelotype of mismatch repair genes (hMLH1 and hMSH2) in bladder cancer.	Ineligible outcome
Kastrinos F., Stoffel E.M., Balmana J., Steyerberg E.W., Mercado R., Syngal S.	2008	Phenotype comparison of MLH1 and MSH2 mutation carriers in a cohort of 1,914 individuals undergoing clinical genetic testing in the United States.	Ineligible comparator
Kawakami T., Shiina H., Igawa M., Deguchi M., Nakajima K., Ogishima T., Tokizane T., Urakami S., Enokida H., Miura K., Ishii N., Kane C.J., Carroll P.R., Dahiya R.	2004	Inactivation of the hMSH3 mismatch repair gene in bladder cancer.	Ineligible participants
Kunc M., Gabrych A., Rekawiecki B., Gorczynski A., Haybaeck J., Biernat W., Czapiewski P.	2020	Immunohistochemical evaluation of mismatch repair proteins and p53 expression in extrauterine carcinosarcoma/sarcomatoid carcinoma.	Ineligible participants
Lage P.A., Albuquerque C., Sousa R.G., Cravo M.L., Salazar M., Francisco I., Maia L., Claro I., Suspiro A., Rodrigues P., Raposo H., Fidalgo P.A., Nobre-Leitao C.	2004	Association of colonic and endometrial carcinomas in Portuguese families with hereditary nonpolyposis colorectal carcinoma significantly increases the probability of detecting a pathogenic mutation in mismatch repair genes, primarily the MSH2 gene.	Ineligible outcome
Lam M.K., Bayne A.P., Thomas G.A., Austin J.C.	2017	Invasive High-grade Upper Tract Urothelial Carcinoma in a 14-Year-Old Girl.	Ineligible study design
Latham A., Srinivasan P., Kemel Y., Shia J., Bandlamudi C., Mandelker D., Middha S., Hechtman J., Zehir A., Dubard-Gault M., Tran C., Stewart C., Sheehan M., Penson A., DeLair D., Yaeger R., Vijai J., Mukherjee S., Galle J., Dickson M.A., Janjigian Y., O'Reilly E.M., Segal N., Saltz L.B., Reidy-Lagunes D., Varghese A.M., Bajorin D., Carlo M.I., Cadoo K., Walsh M.F., Weiser M., Aguilar J.G., Klims…	2019	Microsatellite instability is associated with the presence of Lynch syndrome pan-cancer.	Ineligible participants
Lazaris A.C., Zarogiannos A., Kavantzas N., Zervas A., Giannopoulos A., Nakopoulou L.	2006	MLH1 mismatch repair gene product is associated with apoptotic potential of urothelial bladder carcinomas.	Ineligible participants
Leach F.S., Hsieh J.-T., Molberg K., Saboorian M.H., McConnell J.D., Sagalowsky A.I.	2000	Expression of the human mismatch repair gene hMSH2: A potential marker for urothelial malignancy.	Ineligible participants
Leach FS.	2001	Molecular genetics of urothelial malignancies: Mismatch repair genes as markers for detection and prognosis? Urologic Oncology 2001;6(5):211-19.	Ineligible study design
Leach FS.	2003	Detection of mismatch repair gene expression in urologic malignancies. Methods in molecular biology (Clifton, NJ) 2003;222:491-99.	Ineligible study design
Leach F.S., Koh M., Sharma K., McWilliams G., Talifero-Smith L., Codd A., Olea R., Elbahloul O.	2002	Mismatch repair gene mutations in renal cell carcinoma.	Ineligible study design
Lee S.-C., Gou J.-Y., Lim R., Soo R., Koay E., Salto-Tellez M., Leong A., Goh B.-C.	2005	Clinical and molecular characteristcs of hereditary non-polyposis colorectal cancer families in Southeast Asia.	Ineligible participants
Lin K.M., Shashidharan M., Ternent C.A., Thorson A.G., Blatchford G.J., Christensen M.A., Lanspa S.J., Lemon S.J., Watson P., Lynch H.T.	1998	Colorectal and Extracolonic cancer variations in MLH1/MSH2 Hereditary nonpolyposis colorectal cancer kindreds and the general population.	Ineligible participants
Lin K.M., Shashidharan M., Thorson A.G., Ternent C.A., Blatchford G.J., Christensen M.A., Watson P., Lemon S.J., Franklin B., Karr B., Lynch J., Lynch H.T.	1998	Cumulative incidence of colorectal and extracolonic cancers in MLH1 and MSH2 mutation carriers of hereditary nonpolyposis colorectal cancer.	Ineligible comparator
Lin-Hurtubise K.M., Yheulon C.G., Gagliano Jr. R.A., Lynch H.T.	2013	Excess of extracolonic non-endometrial multiple primary cancers in MSH2 germline mutation carriers over MLH1.	Ineligible participants
Liu S.-R., Zhao B., Wang Z.-J., Wan Y.-L., Huang Y.-T.	2004	Clinical features and mismatch repair gene mutation screening in Chinese patients with hereditary nonpolyposis colorectal carcinoma.	Ineligible comparator
Loizidou M.A., Neophytou I., Papamichael D., Kountourakis P., Vassiliou V., Marcou Y., Kakouri E., Ioannidis G., Philippou C., Spanou E., Tanteles G.A., Anastasiadou V., Hadjisavvas A., Kyriacou K.	2014	The mutational spectrum of lynch syndrome in Cyprus.	Ineligible comparator
Luo D.-C., Cai Q., Sun M.-H., Ni Y.-Z., Ni S.-C., Chen Z.-J., Li X.-Y., Tao C.-W., Zhang X.-M., Shi D.-R.	2005	Clinicopathological and molecular genetic analysis of HNPCC in China.	Ineligible participants
Lynch H.T., Ens J.A., Lynch J.F.	1990	The Lynch syndrome II and urological malignancies.	Ineligible participants
Lynch H.T., Richardson J.D., Amin M., Lynch J.F., Cavalieri R.J., Bronson E., Fusaro R.M.	1991	Variable gastrointestinal and urologic cancers in a Lynch syndrome II kindred.	Ineligible study design
Lynch H.T., Riegert-Johnson D.L., Snyder C., Lynch J.F., Hagenkord J., Boland C.R., Rhees J., Thibodeau S.N., Boardman L.A., Davies J., Kuiper R.P., Hoogerbrugge N., Ligtenberg M.J.L.	2011	Lynch syndrome-associated extracolonic tumors are rare in two extended families with the same EPCAM deletion.	Ineligible comparator
Lynch H.T., Taylor R.J., Lynch J.F., Knezetic J.A., Barrows A., Fodde R., Wijnen J., Wagner A.	2003	Multiple primary cancer, including transitional cell carcinoma of the upper uroepithelial tract in a multigeneration HNPCC family: Molecular genetic, diagnostic, and management implications.	Ineligible study design
Matin SF, Coleman JA.	2018	Misclassification of upper tract urothelial carcinoma in patientswith lynch syndrome. JAMA Oncology 2018;4(7):1010.	Ineligible study design
Manders P., Spruijt L., Kets C.M., Willems H.W., Bodmer D., Hebeda K.M., Nagtegaal I.D., Van Krieken J.H.J.M., Ligtenberg M.J.L., Hoogerbrugge N.	2011	Young age and a positive family history of colorectal cancer are complementary selection criteria for the identification of Lynch syndrome.	Ineligible participants
Marques-de-Sa I., Castro R., Pita I., Dinis-Ribeiro M., Brandao C.	2020	Cancer-risk by family history and mismatch-repair mutation in Lynch syndrome.	Ineligible comparator
Maul J.S., Warner N.R., Kuwada S.K., Burt R.W., Cannon-Albright L.A.	2006	Extracolonic cancers associated with hereditary nonpolyposis colorectal cancer in the Utah population database.	Ineligible outcome
Mecklin J.-P., Jarvinen H.J.	1991	Tumor spectrum in cancer family syndrome (hereditary nonpolyposis colorectal cancer).	Ineligible outcome
Mecklin J., Aarnio M., Laara E., Kairaluoma M.V., Pylvanainen K., Peltomaki P., Aaltonen L.A., Jarvinen H.J.	2007	Development of Colorectal Tumors in Colonoscopic Surveillance in Lynch Syndrome.	Ineligible comparator
Medina-Arana V., Barrios Y., Fernandez-Peralta A., Jimenez A., Salido E., Gonzalez F., Gonzalez-Aguilera J.J.	2004	Tumour spectrum of non-polyposis colorectal cancer (Lynch syndrome) on the island of Tenerife and influence of insularity on the clinical manifestations.	Ineligible outcome
Mendez L.E., Atlass J.	2016	Triple synchronous primary malignancies of the colon, endometrium and kidney in a patient with Lynch syndrome treated via minimally invasive techniques.	Ineligible study design
Metcalfe M.J., Petros F.G., Rao P., Mork M.E., Xiao L., Broaddus R.R., Matin S.F.	2018	Universal Point of Care Testing for Lynch Syndrome in Patients with Upper Tract Urothelial Carcinoma.	Ineligible participants
Michiels S, Laplanche A, Boulet T, et al.	2009	Genetic polymorphisms in 85 DNA repair genes and bladder cancer risk. Carcinogenesis 2009;30(5):763-68.	Ineligible participants
Møller, P., Seppälä, T., Bernstein, I., Holinski-Feder, E., Sala, P., Evans, D. G., ... & Mallorca Group.	2017	Cancer incidence and survival in Lynch syndrome patients receiving colonoscopic and gynaecological surveillance: first report from the prospective Lynch syndrome database	Ineligible comparator
Moller P., Seppala T., Bernstein I., Holinski-Feder E., Sala P., Evans D.G., Lindblom A., MacRae F., Blanco I., Sijmons R., Jeffries J., Vasen H., Burn J., Nakken S., Hovig E., Rodland E.A., Tharmaratnam K., De Vos Tot Nederveen Cappel W.H., Hill J., Wijnen J., Jenkins M., Green K., Lalloo F., Sunde L., Mints M., Bertario L., Pineda M., Navarro M., Morak M., Renkonen-Sinisalo L., Frayling I.M., P…	2017	Incidence of and survival after subsequent cancers in carriers of pathogenic MMR variants with previous cancer: A report from the prospective Lynch syndrome database.	Ineligible participants
Moller P., Seppala T.T., Bernstein I., Holinski-Feder E., Sala P., Evans D.G., Lindblom A., Macrae F., Blanco I., Sijmons R.H., Jeffries J., Vasen H.F.A., Burn J., Nakken S., Hovig E., Rodland E.A., Tharmaratnam K., De Vos Tot Nederveen Cappel W.H., Hill J., Wijnen J.T., Jenkins M.A., Green K., Lalloo F., Sunde L., Mints M., Bertario L., Pineda M., Navarro M., Morak M., Renkonen-Sinisalo L., Vale…	2018	Cancer risk and survival in path-MMR carriers by gene and gender up to 75 years of age: A report from the Prospective Lynch Syndrome Database.	Ineligible comparator
Mongiat-Artus P., Miquel C., Flejou J.F., Coulet F., Verine J., Buhard O., Soliman H., Teillac P., Praz F.	2006	Spectrum of molecular alterations in colorectal, upper urinary tract, endocervical, and renal carcinomas arising in a patient with hereditary non-polyposis colorectal cancer.	Ineligible study design
Mongiat-Artus P, Miquel C, Van Der Aa M, et al.	2006	Infrequent microsatellite instability in urothelial cell carcinoma of the bladder in young patients. European Urology 2006;49(4):685-90.	Ineligible participants
Mongiat-Artus P., Miquel C., Van Der Aa M., Buhard O., Hamelin R., Soliman H., Bangma C., Janin A., Teillac P., Van Der Kwast T., Praz F.	2006	Microsatellite instability and mutation analysis of candidate genes in urothelial cell carcinomas of upper urinary tract.	Ineligible participants
Montazeri V., Ghahremani M.H., Montazeri H., Hasanzad M., Safavi M., Ayati M., Chehrazi M., Moghaddam B.A., Ostad S.N.	2020	A preliminary study of NER and MMR pathways involved in chemotherapy response in bladder transitional cell carcinoma: Impact on progression-free survival.	Ineligible study design
Mylona E., Zarogiannos A., Nomikos A., Giannopoulou I., Nikolaou I., Zervas A., Nakopoulou L.	2008	Prognostic value of microsatellite instability determined by immunohistochemical staining of hMSH2 and hMSH6 in urothelial carcinoma of the bladder.	Ineligible outcome
Myrhoj T., Andersen M.-B., Bernstein I.	2008	Screening for urinary tract cancer with urine cytology in Lynch syndrome and familial colorectal cancer.	Ineligible comparator
Pande M., Wei C., Chen J., Amos C.I., Lynch P.M., Lu K.H., Lucio L.A., Boyd-Rogers S.G., Bannon S.A., Mork M.E., Frazier M.L.	2012	Cancer spectrum in DNA mismatch repair gene mutation carriers: Results from a hospital based Lynch syndrome registry.	Eligible
Peel D.J., Ziogas A., Fox E.A., Gildea M., Laham B., Clements E., Kolodner R.D., Anton-Culver H.	2020	Characterization of hereditary nonpolyposis colorectal cancer families from a population-based series of cases.	Ineligible participants
Phung T.N., Lenkiewicz E., Malasi S., Sharma A., Anderson K.S., Wilson M.A., Pockaj B.A., Barrett M.T.	2020	Unique genomic and neoepitope landscapes across tumors: a study across time, tissues, and space within a single lynch syndrome patient.	Ineligible study design
Planck M., Wenngren E., Borg A., Olsson H., Nilbert M.	2000	Somatic frameshift alterations in mononucleotide repeat-containing genes in different tumor types from an HNPCC family with germline MSH2 Mutation.	Ineligible participants
Plevova P., Sedlakova E., Zapletalova J., Krepelova A., Skypalova P., Kolar Z.	2005	Expression of the hMLH1 and hMSH2 proteins in normal tissues: Relationship to cancer predisposition in hereditary non-polyposis colon cancer.	Ineligible study design
Rakobradovic J., Krivokuca A., Jovandic S., Kesic V., Brankovic-Magic M.	2019	Confirmation of damaging effect of MSH2 c.2634+1G>C mutation on splicing, its classification and implications for counseling.	Ineligible participants
Ramsoekh D., Wagner A., van Leerdam M.E., Dooijes D., Tops C.M.J., Steyerberg E.W., Kuipers E.J.	2009	Cancer risk in MLH1, MSH2 and MSH6 mutation carriers; different risk profiles may influence clinical management.	Ineligible participants
Rodriguez-Bigas M.A., Lee P.H.U., O'Malley L., Weber T.K., Suh O., Anderson G.R., Petrelli N.J.	1996	Establishment of a hereditary nonpolyposis colorectal cancer registry.	Ineligible outcome
Rolim I., Henriques V., Rolim N., Blanca A., Marques R.C., Volavsek M., Carvalho I., Montironi R., Cimadamore A., Raspollini M.R., Cheng L., Lopez-Beltran A.	2020	Clinicopathologic analysis of upper urinary tract carcinoma with variant histology.	Ineligible participants
Roupret M., Coulet F., Azzouzi A.-R., Fromont G., Cussenot O.	2005	Accuracy of the routine detection of mutation in mismatch repair genes in patients with susceptibility to hereditary upper urinary tract transitional cell carcinoma.	Ineligible participants
Roupret M., Yates D.R., Comperat E., Cussenot O.	2008	Upper Urinary Tract Urothelial Cell Carcinomas and Other Urological Malignancies Involved in the Hereditary Nonpolyposis Colorectal Cancer (Lynch Syndrome) Tumor Spectrum.	Ineligible study design
Rubio J., Blanes A., Sanchez-Carrillo J.J., Diaz-Cano S.J.	2007	Microsatellite abnormalities and somatic down-regulation of mismatch repair characterize nodular-trabecular muscle-invasive urothelial carcinoma of the bladder.	Ineligible participants
Rubio-Del-Campo A., Salinas-Sanchez A.S., Sanchez-Sanchez F., Gimenez-Bachs J.M., Donate-Moreno M.J., Pastor-Navarro H., Carrion-Lopez P., Escribano J.	2008	Implications of mismatch repair genes hMLH1 and hMSH2 in patients with sporadic renal cell carcinoma.	Ineligible participants
Ruszkiewicz A., Bennett G., Moore J., Manavis J., Rudzki B., Shen L., Suthers G.	2002	Correlation of mismatch repair genes immunohistochemistry and microsatellite instability status in HNPCC-associated tumours.	Ineligible participants
Saetta A.A., Goudopoulou A., Korkolopoulou P., Voutsinas G., Thomas-Tsagli E., Michalopoulos N.V., Patsouris E.	2004	Mononucleotide markers of microsatellite instability in carcinomas of the urinary bladder.	Ineligible participants
Saita C., Yamaguchi T., Horiguchi S.-I., Yamada R., Takao M., Iijima T., Wakaume R., Aruga T., Tabata T., Koizumi K.	2018	Tumor development in Japanese patients with Lynch syndrome.	Ineligible participants
Samadder N.J., Smith K.R., Wong J., Thomas A., Hanson H., Boucher K., Kopituch C., Cannon-Albright L.A., Burt R.W., Curtin K.	2017	Cancer Risk in Families Fulfilling the Amsterdam Criteria for Lynch Syndrome.	Ineligible outcome
Sanford T., Porten S., Meng M.V.	2015	Molecular analysis of upper tract and bladder urothelial carcinoma: Results from a microarray comparison.	Ineligible participants
Sanguedolce F., Cormio A., Massenio P., Pedicillo M.C., Cagiano S., Fortunato F., Calo B., Di Fino G., Carrieri G., Bufo P., Cormio L.	2018	Altered expression of HER-2 and the mismatch repair genes MLH1 and MSH2 predicts the outcome of T1 high-grade bladder cancer.	Ineligible participants
Santi R., Galli I.C., Canzonieri V., Lopez J.I., Nesi G.	2020	Inverted urothelial papilloma of the upper urinary tract: description of two cases with systematic literature review.	Ineligible study design
Sanwal C., Nooruddin K., Nguyen T., Bailey M., Moon A., Guzman A., Phillips J.	2020	A unique case of transitional cell carcinoma of renal pelvis in a patient with lynch syndrome.	Ineligible study design
Schneider B., Glass A., Jagdmann S., Huhns M., Claus J., Zettl H., Drager D.-L., Maruschke M., Hakenberg O.W., Erbersdobler A., Zimpfer A.	2020	Loss of Mismatch-repair Protein Expression and Microsatellite Instability in Upper Tract Urothelial Carcinoma and Clinicopathologic Implications.	Ineligible participants
Scott R.J., McPhillips M., Meldrum C.J., Fitzgerald P.E., Adams K., Spigelman A.D., Du Sart D., Tucker K., Kirk J.	2001	Hereditary nonpolyposis colorectal cancer in 95 families: Differences and similarities between mutation-positive and mutation-negative kindreds.	Ineligible comparator
Shen X.-S., Zhao B., Wang Z.-J.	2008	Clinical features and hMSH2/hMLH1 germ-like mutations in Chinese patients with hereditary nonpolyposis colorectal cancer.	Ineligible participants
Shin K.-H., Ku J.-L., Kim W.-H., Lee S.-E, Lee C., Kim S.-W., Park J.-G.	2000	Establishment and characterization of seven human renal cell carcinoma cell lines.	Ineligible study design
Sijmons R.H., Kiemeney L.A.L.M., Witjes J.A., Vasen H.F.A.	1998	Urinary tract cancer and hereditary nonpolyposis colorectal cancer: Risks and screening options.	Ineligible participants
Skeldon S.C., Semotiuk K., Aronson M., Holter S., Gallinger S., Pollett A., Kuk C., Van Rhijn B., Bostrom P., Cohen Z., Fleshner N.E., Jewett M.A., Hanna S., Shariat S.F., Van Der Kwast T.H., Evans A., Catto J., Bapat B., Zlotta A.R.	2013	Patients with lynch syndrome mismatch repair gene mutations are at higher risk for not only upper tract urothelial cancer but also bladder cancer.	Ineligible comparator
Song Y.-M., Zheng S.	2002	Analysis for phenotype of HNPCC in China.	Ineligible outcome
Steinhagen E., Moore H.G., Lee-Kong S.A., Shia J., Eaton A., Markowitz A.J., Russo P., Guillem J.G.	2013	Patients with colorectal and renal cell carcinoma diagnoses appear to be at risk for additional malignancies.	Ineligible outcome
Stewart M.J., Guerra G.R., Sutherland T.R., Elmer S.L.	2016	Abdominal wall metastasis following open nephroureterectomy for upper tract urothelial carcinoma in a patient with Lynch syndrome.	Ineligible study design
Stoehr C., Burger M., Stoehr R., Bertz S., Ruemmele P., Hofstaedter F., Denzinger S., Wieland W.F., Hartmann A., Walter B.	2012	Mismatch Repair Proteins hMLH1 and hMSH2 Are Differently Expressed in the Three Main Subtypes of Sporadic Renal Cell Carcinoma.	Ineligible participants
Stratton K.L., Alanee S., Glogowski E.A., Schrader K.A., Rau-Murthy R., Klein R., Russo P., Coleman J., Offit K.	2016	Outcome of genetic evaluation of patients with kidney cancer referred for suspected hereditary cancer syndromes.	Ineligible participants
Stupart D.A., Goldberg P.A., Algar U., Ramesar R.	2009	Cancer risk in a cohort of subjects carrying a single mismatch repair gene mutation.	Ineligible comparator
Therkildsen C., Eriksson P., Hoglund M., Jonsson M., Sjodahl G., Nilbert M., Liedberg F.	2018	Molecular subtype classification of urothelial carcinoma in Lynch syndrome.	Ineligible participants
Therkildsen C., Isinger-Ekstrand A., Ladelund S., Nissen A., Rambech E., Bernstein I., Nilbert M.	2012	Cancer risks and immunohistochemical profiles linked to the Danish MLH1 Lynch syndrome founder mutation.	Ineligible comparator
Therkildsen C., Joost P., Lindberg L.J., Ladelund S., Smith-Hansen L., Nilbert M.	2016	Renal cell cancer linked to Lynch syndrome: Increased incidence and loss of mismatch repair protein expression.	Ineligible participants
Therkildsen C., Ladelund S., Smith-Hansen L., Lindberg L.J., Nilbert M.	2017	Towards gene-and gender-based risk estimates in Lynch syndrome; Age-specific incidences for 13 extra-colorectal cancer types	Ineligible comparator
Thykjaer T., Christensen M., Clark A.B., Hansen L.R.T., Kunkel T.A., Orntoft T.F.	2001	Functional analysis of the mismatch repair system in bladder cancer.	Ineligible participants
Tomoda H., Baba H., Oshiro T.	1996	Clinical manifestations in patients with hereditary nonpolyposis colorectal cancer.	Ineligible participants
Tunio M.A., Rafi M., Hashmi A.	2011	Hereditary nonpolyposis colorectal cancer in Pakistan: Results of a pilot study.	Ineligible outcome
Urakami S., Inoshita N., Oka S., Miyama Y., Nomura S., Arai M., Sakaguchi K., Kurosawa K., Okaneya T.	2018	Clinicopathological characteristics of patients with upper urinary tract urothelial cancer with loss of immunohistochemical expression of the DNA mismatch repair proteins in universal screening.	Ineligible participants
Vaccaro C.A., Bonadeo F., Roverano A.V., Peltomaki P., Bala S., Renkonen E., Redal M.A., Mocetti E., Mullen E., Ojea-Quintana G., Benati M.L., Rivello H.G., Clark M.B., Lynch J.F., Lynch H.T.	2007	Hereditary nonpolyposis colorectal cancer (Lynch syndrome) in Argentina: Report from a referral hospital register.	Ineligible participants
Vageli D.P., Giannopoulos S., Doukas S.G., Kalaitzis C., Giannakopoulos S., Giatromanolaki A., Koukoulis G.K., Touloupidis S.	2012	Mismatch repair hMSH2, hMLH1, hMSH6 and hPMS2 mRNA expression profiles in precancerous and cancerous urothelium.	Ineligible participants
Van Der Post R.S., Kiemeney L.A., Ligtenberg M.J.L., Witjes J.A., Hulsbergen-Van De Kaa C.A., Bodmer D., Schaap L., Kets C.M., Van Krieken J.H.J.M., Hoogerbrugge N.	2010	Risk of urothelial bladder cancer in Lynch syndrome is increased, in particular among MSH2 mutation carriers.	Ineligible comparator
Vasen H.F.A., Offerhaus G.J.A., Den Hartog Jager F.C.A., Menko F.H., Nagengast F.M., Griffioen G., Van Hogezand R.B., Heintz A.P.M.	1990	The tumour spectrum in hereditary non-polyposis colorectal cancer: A study of 24 kindreds in The Netherlands.	Ineligible outcome
Vasen H.F.A., Stormorken A., Menko F.H., Nagengast F.M., Kleibeuker J.H., Griffioen G., Taal B.G., Moller P., Wijnen J.T.	2001	MSH2 mutation carriers are at higher risk of cancer than MLH1 mutation carriers: A study of hereditary nonpolyposis colorectal cancer families.	Ineligible study design
Vasen H.F.A., Wijnen J.T., Menko F.H., Kleibeuker J.H., Taal B.G., Griffioen G., Nagengast F.M., Meuers-Heijboer E.H., Bertario L., Varesco L., Bisgaard - M.L., Mohr J., Fodde R., Khan P.M.	1996	Cancer risk in families with hereditary nonpolyposis colorectal cancer diagnosed by mutation analysis.	Ineligible outcome
Vlachostergios P.J., Faltas B.M., Carlo M.I., Nassar A.H., Alaiwi S.A., Sonpavde G.	2020	The emerging landscape of germline variants in urothelial carcinoma: Implications for genetic testing.	Ineligible study design
Wang Q., Lasset C., Desseigne F., Saurin J.-C., Maugard C., Navarro C., Ruano E., Descos L., Trillet-Lenoir V., Bosset J.-F., Puisieux A.	1999	Prevalence of germline mutations of hMLH1, hMSH2, hPMS1, hPMS2, and hMSH6 genes in 75 French kindreds with nonpolyposis colorectal cancer.	Ineligible study design
Wang X.-L., Yuan Y., Zhang S.-Z., Cai S.-R., Huang Y.-Q., Jiang Q., Zheng S.	2006	Clinical and genetic characteristics of Chinese hereditary nonpolyposis colorectal cancer families.	Ineligible outcome
Watson P., Lynch H.T.	1993	Extracolonic cancer in hereditary nonpolyposis colorectal cancer.	Ineligible outcome
Watson P., Vasen H.F.A., Mecklin J.-P., Bernstein I., Aarnio M., Jarvinen H.J., Myrhoj T., Sunde L., Wijnen J.T., Lynch H.T.	2008	The risk of extra-colonic, extra-endometrial cancer in the Lynch syndrome.	Ineligible comparator
Wild P.J., Giedl J., Stoehr R., Junker K., Boehm S., van Oers J.M.M., Zwarthoff E.C., Blaszyk H., Fine S.W., Humphrey P.A., Dehner L.P., Epstein J.I., Hartmann A.	2007	Genomic aberrations are rare in urothelial neoplasms of patients 19 years or younger.	Ineligible participants
Win A.K., Young J.P., Lindor N.M., Tucker K.M., Ahnen D.J., Young G.P., Buchanan D.D., Clendenning M., Giles G.G., Winship I., Macrae F.A., Goldblatt J., Southey M.C., Arnold J., Thibodeau S.N., Gunawardena S.R., Bapat B., Baron J.A., Casey G., Gallinger S., Le Marchand L., Newcomb P.A., Haile R.W., Hopper J.L., Jenkins M.A.	2012	Colorectal and other cancer risks for carriers and noncarriers from families with a DNA mismatch repair gene mutation: A prospective cohort study.	Eligible
Winer A., Ghatalia P., Bubes N., Anari F., Varshavsky A., Kasireddy V., Liu Y., El-Deiry W.S.	2019	Dual Checkpoint Inhibition with Ipilimumab plus Nivolumab After Progression on Sequential PD-1/PDL-1 Inhibitors Pembrolizumab and Atezolizumab in a Patient with Lynch Syndrome, Metastatic Colon, and Localized Urothelial Cancer.	Ineligible outcome
Wischhusen J.W., Ukaegbu C., Dhingra T.G., Uno H., Kastrinos F., Syngal S., Yurgelun M.B.	2020	Clinical factors associated with urinary tract cancer in individuals with Lynch syndrome.	Eligible
Yamaguchi T., Furukawa Y., Nakamura Y., Matsubara N., Ishikawa H., Arai M., Tomita N., Tamura K., Sugano K., Ishioka C., Yoshida T., Moriya Y., Ishida H., Watanabe T., Sugihara K.	2015	Comparison of clinical features between suspected familial colorectal cancer type X and Lynch syndrome in Japanese patients with colorectal cancer: A cross-sectional study conducted by the Japanese society for cancer of the colon and rectum.	Ineligible comparator
Yamamoto Y., Matsuyama H., Kawauchi S., Furuya T., Liu X.P., Ikemoto K., Oga A., Naito K., Sasaki K.	2006	Biological characteristics in bladder cancer depend on the type of genetic instability.	Ineligible participants
Yoo K.H., Won K.Y., Lim S.-J., Park Y.-K., Chang S.-G.	2014	Deficiency of MSH2 expression is associated with clear cell renal cell carcinoma.	Ineligible participants
Yuan Y., Ye J., Zheng S.	2004	Clinical and genetic features of International Collaborative Group-hereditary nonpolyposis colorectal cancer families and suspected hereditary nonpolyposis colorectal cancer families.	Ineligible outcome
Zachhau P., Walter S.	2012	Urinary tract cancer in patients with hereditary non-polyposis colorectal cancer.	Ineligible outcome
Zeinalian M., Emami M.H., Salehi R., Naimi A., Kazemi M., Hashemzadeh-Chaleshtori M.	2015	Molecular Analysis of Iranian Colorectal Cancer Patients at Risk for Lynch Syndrome: a New Molecular, Clinicopathological Feature.	Ineligible outcome
Zeinalian M., Hashemzadeh-Chaleshtori M., Akbarpour M.J., Emami M.H.	2015	Epidemioclinical Feature of Early-Onset Colorectal Cancer at-Risk for Lynch Syndrome in Central Iran.	Ineligible outcome
Zeinalian M., Hashemzadeh-Chaleshtori M., Salehi R., Kazemi M., Emamimh_emami@med.mui.ac.ir M.H.	2015	Tumor microsatellite instability and clinicopathologic features in Iranian colorectal cancer patients at risk for lynch syndrome.	Ineligible outcome
Zhang J., Lindroos A., Ollila S., Russell A., Marra G., Mueller H., Peltomaki P., Plasilova M., Heinimann K.	2006	Gene conversion is a frequent mechanism of inactivation of the wild-type allele in cancers from MLH1/MSH2 deletion carriers.	Ineligible participants
Zhang J., Wang Y., Wang S., Zhang Y., Miao Q., Gao F., He H.	2019	Expression status of GATA3 and mismatch repair proteins in upper tract urothelial carcinoma.	Ineligible participants
Zhang Y.-Z., Sheng J.-Q., Li S.-R., Zhang H.	2005	Clinical phenotype and prevalence of hereditary nonpolyposis colorectal cancer syndrome in Chinese population.	Ineligible outcome
Zhi Y., Yu J., Liu Y., Wei Q., Yuan F., Zhou X., Song B., Chen Z., Yang J.	2012	Interaction between polymorphisms of DNA repair genes significantly modulated bladder cancer risk.	Ineligible participants
